# Supplementary material for: A Meta-Synthesis of Review Studies on Wood–Polymer Composites: Mapping the Current Research Landscape
Source: Polymers (Basel). 2025 Dec 25;18(1):63. doi: 10.3390/polym18010063 (PMC12787367; doi:10.3390/polym18010063)
Supplement: Supplementary file 1 [file polymers-18-00063-s001.zip]

Archive with 1 entries (1 files):
- polymers-4056980-supplementary.pdf
